# Supplementary material for: ﻿Two new species and new records of Otocepheidae (Acari, Oribatida) from Yunnan, Southwest China
Source: Zookeys. 2021 Nov 30;1073:177–99. doi: 10.3897/zookeys.1073.75583 (PMC8651624; doi:10.3897/zookeys.1073.75583)
Supplement: XML Treatment for Basiceramerus ovatus [file zookeys.1073.75583-treatment1.xml]

<!DOCTYPE tp:taxon-treatment
  PUBLIC "-//TaxonX//DTD Taxonomic Treatment Publishing DTD v0 20100105//EN" "tax-treatment-NSO.dtd">
<tp:taxon-treatment xmlns:tp="http://www.plazi.org/taxpub"><tp:treatment-meta><kwd-group><label>Taxon classification</label><kwd>
              <named-content content-type="kingdom">Animalia</named-content>
            </kwd><kwd>
              <named-content content-type="order">Sarcoptiformes</named-content>
            </kwd><kwd>
              <named-content content-type="family">Otocepheidae</named-content>
            </kwd></kwd-group><mixed-citation publication-type="journal"><person-group><name><surname>Zheng</surname><given-names>Lihao</given-names></name><name><surname>Chen</surname><given-names>Jun</given-names></name></person-group><article-title>﻿Two new species and new records of <tp:taxon-name><tp:taxon-name-part taxon-name-part-type="family">Otocepheidae</tp:taxon-name-part></tp:taxon-name> (<tp:taxon-name><tp:taxon-name-part taxon-name-part-type="subclass">Acari</tp:taxon-name-part></tp:taxon-name>, <tp:taxon-name><tp:taxon-name-part taxon-name-part-type="order">Oribatida</tp:taxon-name-part></tp:taxon-name>) from Yunnan, Southwest China</article-title><source>Zookeys</source><day>30</day><month>11</month><year>2021</year><volume>1073</volume><fpage>177</fpage><lpage>199</lpage><pub-id pub-id-type="doi">10.3897/zookeys.1073.75583</pub-id></mixed-citation></tp:treatment-meta><tp:nomenclature><label>﻿</label><tp:taxon-name>
            <object-id xmlns:xlink="http://www.w3.org/1999/xlink" content-type="arpha" xlink:type="simple">D8FDD5A0-B36F-5177-98EA-DBF8C73AFAB3</object-id>
            <tp:taxon-name-part taxon-name-part-type="genus" reg="Basiceramerus">Basiceramerus</tp:taxon-name-part>
            <tp:taxon-name-part taxon-name-part-type="species" reg="ovatus">ovatus</tp:taxon-name-part>
            <object-id xmlns:xlink="http://www.w3.org/1999/xlink" content-type="zoobank" xlink:type="simple">http://zoobank.org/E8AFB948-9A53-47EF-9A1A-CFF080297747</object-id>
          </tp:taxon-name><tp:taxon-status xmlns:xlink="http://www.w3.org/1999/xlink" xlink:type="simple">sp. nov.</tp:taxon-status><xref ref-type="fig" rid="F1">Figures 1</xref><xref ref-type="fig" rid="F2">, 2</xref><xref ref-type="fig" rid="F3">, 3</xref><xref ref-type="fig" rid="F4">, 4</xref><xref ref-type="fig" rid="F5">, 5</xref></tp:nomenclature><tp:treatment-sec sec-type="diagnosis" id="SECID0ETBAE"><title>Diagnosis.</title><p>Body size (<italic>N</italic> = 4): 990–1360 × 540–650. Two pairs of prodorsal condyles present, similar in shape, broadly rounded, median prodorsal condyles close to each other but not fused. Lateral notogastral condyles triangular, with a tiny convex at bottom. One median notogastral condyle, rounded. Ten pairs of notogastral setae. Vitta marginalis distinct. A wavy marginalis, like vitta marginalis, passing the base of adanal setae, ended at level of anterior margin of anal opening.</p><fig id="F1" position="float" orientation="portrait"><object-id xmlns:xlink="http://www.w3.org/1999/xlink" content-type="doi" xlink:type="simple">10.3897/zookeys.1073.75583.figure1</object-id><object-id xmlns:xlink="http://www.w3.org/1999/xlink" content-type="arpha" xlink:type="simple">2747A3C9-9849-578C-BCA3-8B570F0CF9EF</object-id><label>Figure 1.</label><caption><p><italic><tp:taxon-name><tp:taxon-name-part taxon-name-part-type="genus" reg="Basiceramerus">Basiceramerus</tp:taxon-name-part><tp:taxon-name-part taxon-name-part-type="species" reg="ovatus">ovatus</tp:taxon-name-part></tp:taxon-name></italic> sp. nov. adult: <bold>a</bold> dorsal view (legs not illustrated) <bold>b</bold> bothridial seta <bold>c</bold> ventral view (legs not illustrated). Abbreviations and notations explained in text. Scale bars: 200 μm (<bold>a, c</bold>); 100 μm (<bold>b</bold>).</p></caption><graphic xmlns:xlink="http://www.w3.org/1999/xlink" xlink:href="zookeys-1073-177-g001.jpg" position="float" orientation="portrait" xlink:type="simple" id="oo_617010.jpg"><uri content-type="original_file" xlink:type="simple">https://binary.pensoft.net/fig/617010</uri></graphic></fig></tp:treatment-sec><tp:treatment-sec sec-type="description" id="SECID0E4CAE"><title>Description.</title><p><bold><italic>Measurements</italic>.</bold> Body length: 1020 (holotype, male), 990–1360 (paratypes, two males and one female), body width: 540 (holotype, male), 540–650 (paratypes, two males and one female). Setae length and mutual distance (holotype, male): <italic>ro</italic> 120, <italic>le</italic> 140, <italic>bs</italic> 130, <italic>in</italic> 110, <italic>ex</italic> 20; <italic>c</italic>, <italic>la</italic>, <italic>lm</italic>, <italic>lp</italic>, <italic>h</italic><sub>1</sub>, <italic>h</italic><sub>2</sub>, <italic>h</italic><sub>3</sub>, <italic>p</italic><sub>1</sub>, <italic>p</italic><sub>2</sub>, <italic>p</italic><sub>3</sub> range 80–100; <italic>c</italic>–<italic>c</italic> 370, <italic>la</italic>–<italic>la</italic> 430, <italic>lm</italic>–<italic>lm</italic> 470, <italic>lp</italic>–<italic>lp</italic> 470.</p><fig id="F2" position="float" orientation="portrait"><object-id xmlns:xlink="http://www.w3.org/1999/xlink" content-type="doi" xlink:type="simple">10.3897/zookeys.1073.75583.figure2</object-id><object-id xmlns:xlink="http://www.w3.org/1999/xlink" content-type="arpha" xlink:type="simple">BE42887D-C1E9-5EC4-91C2-9C12358F18F8</object-id><label>Figure 2.</label><caption><p><italic><tp:taxon-name><tp:taxon-name-part taxon-name-part-type="genus" reg="Basiceramerus">Basiceramerus</tp:taxon-name-part><tp:taxon-name-part taxon-name-part-type="species" reg="ovatus">ovatus</tp:taxon-name-part></tp:taxon-name></italic> sp. nov., adult, microscope images: <bold>a</bold> dorsal view <bold>b</bold> ventral view <bold>c</bold> lateral view. Abbreviations and notations explained in text. Scale bars: 200 μm (<bold>a–c</bold>).</p></caption><graphic xmlns:xlink="http://www.w3.org/1999/xlink" xlink:href="zookeys-1073-177-g002.jpg" position="float" orientation="portrait" xlink:type="simple" id="oo_617011.jpg"><uri content-type="original_file" xlink:type="simple">https://binary.pensoft.net/fig/617011</uri></graphic></fig><p><bold><italic>Integument</italic>.</bold> Body color light brownish. Surface of notogaster foveolate.</p><p><bold><italic>Prodorsum</italic>.</bold> Rostrum rounded. Rostral setae moderately curved inward, densely barbed outside. Lamellar setae inserted behind tip of lamella, curved inward, roughened outside. Interlamellar setae barbed and setiform, a pair of longitudinal wrinkles extending from its bottom backward to outer margin of median prodorsal condyles. Exobothridial setae short. Bothridial seta with a fusiform head. Tutorium developed, almost touching lamelliform expansion. Lamelliform expansion pointing to bottom of seta <italic>ro.</italic> Bothridium opening laterally, dorsal bothridial plate nearly straight, ventral bothridial plate broadly rounded in dorsal view. Two pairs of prodorsal condyles present, similar in shape, broadly rounded, median prodorsal condyles close to each other but not fused. Mutual distance between ventral bothridial plates nearly equal with that between lateral prodorsal condyles.</p><fig id="F3" position="float" orientation="portrait"><object-id xmlns:xlink="http://www.w3.org/1999/xlink" content-type="doi" xlink:type="simple">10.3897/zookeys.1073.75583.figure3</object-id><object-id xmlns:xlink="http://www.w3.org/1999/xlink" content-type="arpha" xlink:type="simple">FD222E05-71AB-5BD0-9679-A6C542607E5C</object-id><label>Figure 3.</label><caption><p><italic><tp:taxon-name><tp:taxon-name-part taxon-name-part-type="genus" reg="Basiceramerus">Basiceramerus</tp:taxon-name-part><tp:taxon-name-part taxon-name-part-type="species" reg="ovatus">ovatus</tp:taxon-name-part></tp:taxon-name></italic> sp. nov. adult: lateral view (legs not illustrated). Abbreviations and notations explained in text. Scale bar: 200 μm.</p></caption><graphic xmlns:xlink="http://www.w3.org/1999/xlink" xlink:href="zookeys-1073-177-g003.jpg" position="float" orientation="portrait" xlink:type="simple" id="oo_617012.jpg"><uri content-type="original_file" xlink:type="simple">https://binary.pensoft.net/fig/617012</uri></graphic></fig><fig id="F4" position="float" orientation="portrait"><object-id xmlns:xlink="http://www.w3.org/1999/xlink" content-type="doi" xlink:type="simple">10.3897/zookeys.1073.75583.figure4</object-id><object-id xmlns:xlink="http://www.w3.org/1999/xlink" content-type="arpha" xlink:type="simple">6C299902-B4FA-50F2-98A7-AECD311BF877</object-id><label>Figure 4.</label><caption><p><italic><tp:taxon-name><tp:taxon-name-part taxon-name-part-type="genus" reg="Basiceramerus">Basiceramerus</tp:taxon-name-part><tp:taxon-name-part taxon-name-part-type="species" reg="ovatus">ovatus</tp:taxon-name-part></tp:taxon-name></italic> sp. nov. adult: <bold>a</bold> subcapitulum, ventral view <bold>b</bold> left palp, abaxial view <bold>c</bold> left chelicera, adaxial view. Abbreviations and notations explained in text. Scale bars: 50 μm.</p></caption><graphic xmlns:xlink="http://www.w3.org/1999/xlink" xlink:href="zookeys-1073-177-g004.jpg" position="float" orientation="portrait" xlink:type="simple" id="oo_617013.jpg"><uri content-type="original_file" xlink:type="simple">https://binary.pensoft.net/fig/617013</uri></graphic></fig><p><bold><italic>Notogaster</italic>.</bold> L/W of notogaster about 1.3. Lateral notogastral condyles triangular, with a tiny convex at bottom. One median notogastral condyle present, rounded. Ten pairs of notogastral setae, glabrous, setiform, nearly equal in length. Setae <italic>lm</italic> and lyrifissures <italic>im</italic> located nearly same level. All lyrifissures (<italic>im</italic>, <italic>ip</italic>, <italic>ih</italic>, <italic>ips</italic>, except <italic>ia</italic>) well visible in dorsal view, <italic>ip</italic> located between <italic>p</italic><sub>2</sub> and <italic>p</italic><sub>3</sub>, <italic>ips</italic> between <italic>h</italic><sub>3</sub> and <italic>p</italic><sub>3</sub>. Opisthonotal gland openings located anterior and very close to <italic>im.</italic> Vitta marginalis distinct.</p><fig id="F5" position="float" orientation="portrait"><object-id xmlns:xlink="http://www.w3.org/1999/xlink" content-type="doi" xlink:type="simple">10.3897/zookeys.1073.75583.figure5</object-id><object-id xmlns:xlink="http://www.w3.org/1999/xlink" content-type="arpha" xlink:type="simple">7BD539DC-AC4A-5016-8FEB-41FEB3E8186F</object-id><label>Figure 5.</label><caption><p><italic><tp:taxon-name><tp:taxon-name-part taxon-name-part-type="genus" reg="Basiceramerus">Basiceramerus</tp:taxon-name-part><tp:taxon-name-part taxon-name-part-type="species" reg="ovatus">ovatus</tp:taxon-name-part></tp:taxon-name></italic> sp. nov., adult: <bold>a–d</bold> leg I–IV, left, antiaxial view. Abbreviations and notations explained in text. Scale bars: 100 μm (<bold>a–d</bold>).</p></caption><graphic xmlns:xlink="http://www.w3.org/1999/xlink" xlink:href="zookeys-1073-177-g005.jpg" position="float" orientation="portrait" xlink:type="simple" id="oo_617014.jpg"><uri content-type="original_file" xlink:type="simple">https://binary.pensoft.net/fig/617014</uri></graphic></fig><p><bold><italic>Epimeral and lateral podosomal regions</italic>.</bold> Apodemes II and sejugal apodeme well developed, apodemes III invisible, epimeral foramen present, pedotectum II with anterior and posterior expansions nearly equal in size. Sternal apodeme well visible. Epimeral setal formula 3-1-3-3. Seta <italic>4a</italic> inserted between <italic>4b</italic> and <italic>4c</italic>, and closer to <italic>4c</italic>. Postpodosomal ornamentation well developed.</p><p><bold><italic>Anogenital region</italic>.</bold> Genital plates smooth. Four pairs of genital setae (mutual distances <italic>g</italic><sub>1</sub>–<italic>g</italic><sub>1</sub>≈<italic>g</italic><sub>2</sub>–<italic>g</italic><sub>2</sub>≈<italic>g</italic><sub>4</sub>–<italic>g</italic><sub>4</sub>&lt;<italic>g</italic><sub>3</sub>–<italic>g</italic><sub>3</sub>). Aggenital lyrifissures located close and anterolateral to genital aperture. One pair of aggenital, two pairs of anal (mutual distances <italic>an</italic><sub>1</sub>–<italic>an</italic><sub>1</sub>&lt;<italic>an</italic><sub>2</sub>–<italic>an</italic><sub>2</sub>, seta <italic>an</italic><sub>1</sub> located close to median margin of anal opening) and three pairs of adanal setae similar in length. Setae <italic>ad</italic><sub>3</sub>–<italic>ad</italic><sub>3</sub> well below level of anterior margin of anal opening. Anal plate foveolate. Lyrifissures <italic>iad</italic> located in diagonal position and close to anal aperture, below level of anterior margin of anal opening. A wavy marginalis, like vitta marginalis, passing the base of adanal setae, ending beyond level of anterior margin of anal opening.</p><p><bold><italic>Gnathosoma</italic>.</bold> Subcapitular setae barbed, flagelliform at tips. Rutellum pantelobasic, with typical dentation and rutellar brush. Chelicera chelate-dentate; with a minute denticle proximal to seta <italic>cha</italic>; <italic>cha</italic> longer than <italic>chb</italic>, both of them barbed; Trägårdh’s organ narrowly triangular. Palp with usual setal formula: 0-2-1-3-8 (+<bold>ω</bold>); setae of trochanter to tibia barbed. Tarsus with four short, blunt distal eupathidia–<italic>acm</italic>, <italic>su</italic>, (<italic>ul</italic>); other tarsal setae smooth or with sparse, inconspicuous barbs; base of solenidion <bold>ω</bold> constrainted by surface of tarsusand thus adjacent to setae <italic>ul</italic>’, <italic>ul</italic>” medioanteriorly. Postpalpal setae erect, smooth.</p><p><bold><italic>Legs</italic>.</bold> Monodactylous. Claw of each leg strong and smooth. Formulae of leg setation and solenidia (Table <xref ref-type="table" rid="T1">1</xref>): I (1-4-3-4-16) [1-2-2], II (1-4-3-3-15) [1-1-2], III (2-3-1-2-15) [1-1-0], IV (1-2-2-2-12) [0-1-0]. Leg setae <italic>u</italic> setiform (L-type) on tarsi I, thorn-like (S-type) on tarsi II–IV.</p><table-wrap id="T1" position="float" orientation="portrait"><label>Table 1.</label><caption><p>Leg setation and solenidia of adult <italic><tp:taxon-name><tp:taxon-name-part taxon-name-part-type="genus" reg="Basiceramerus">Basiceramerus</tp:taxon-name-part><tp:taxon-name-part taxon-name-part-type="species" reg="ovatus">ovatus</tp:taxon-name-part></tp:taxon-name></italic> sp. nov. Roman letters refer to normal setae, Greek letters to solenidia (except <italic>ɛ</italic>=famulus). Single prime (’) marks setae on the anterior and double prime (”) setae on the posterior side of a given leg segment. Parentheses refer to a pair of setae. <abbrev xmlns:xlink="http://www.w3.org/1999/xlink" xlink:title="trochanter" id="ABBRID0EIOAE" xlink:type="simple">Tr</abbrev> – trochanter, <abbrev xmlns:xlink="http://www.w3.org/1999/xlink" xlink:title="femur" id="ABBRID0EMOAE" xlink:type="simple">Fe</abbrev> – femur, <abbrev xmlns:xlink="http://www.w3.org/1999/xlink" xlink:title="genu" id="ABBRID0EQOAE" xlink:type="simple">Ge</abbrev> – genu, <abbrev xmlns:xlink="http://www.w3.org/1999/xlink" xlink:title="Tibia" id="ABBRID0EUOAE" xlink:type="simple">Ti</abbrev> – Tibia, <abbrev xmlns:xlink="http://www.w3.org/1999/xlink" xlink:title="tarsus" id="ABBRID0EYOAE" xlink:type="simple">Ta</abbrev> – tarsus.</p></caption><table id="TID0E1YAG" rules="all"><tbody><tr><th rowspan="1" colspan="1">Leg</th><th rowspan="1" colspan="1">
                    <abbrev xmlns:xlink="http://www.w3.org/1999/xlink" xlink:title="trochanter" id="ABBRID0EIPAE" xlink:type="simple">Tr</abbrev>
                  </th><th rowspan="1" colspan="1">
                    <abbrev xmlns:xlink="http://www.w3.org/1999/xlink" xlink:title="femur" id="ABBRID0EQPAE" xlink:type="simple">Fe</abbrev>
                  </th><th rowspan="1" colspan="1">
                    <abbrev xmlns:xlink="http://www.w3.org/1999/xlink" xlink:title="genu" id="ABBRID0EYPAE" xlink:type="simple">Ge</abbrev>
                  </th><th rowspan="1" colspan="1">
                    <abbrev xmlns:xlink="http://www.w3.org/1999/xlink" xlink:title="Tibia" id="ABBRID0EAQAE" xlink:type="simple">Ti</abbrev>
                  </th><th rowspan="1" colspan="1">
                    <abbrev xmlns:xlink="http://www.w3.org/1999/xlink" xlink:title="tarsus" id="ABBRID0EIQAE" xlink:type="simple">Ta</abbrev>
                  </th></tr><tr><td rowspan="1" colspan="1">Ⅰ</td><td rowspan="1" colspan="1"><italic>v</italic>’</td><td rowspan="1" colspan="1"><italic>d</italic>, (<italic>l</italic>), <italic>bv</italic>”</td><td rowspan="1" colspan="1">(<italic>l</italic>), <italic>v</italic>’, <italic>σ</italic></td><td rowspan="1" colspan="1">(<italic>l</italic>), (<italic>v</italic>), <italic>φ<sub>1</sub></italic>, <italic>φ<sub>2</sub></italic></td><td rowspan="1" colspan="1">(<italic>ft</italic>), (<italic>tc</italic>), (<italic>it</italic>), (<italic>p</italic>), (<italic>u</italic>), (<italic>a</italic>), <italic>s</italic>, (<italic>pv</italic>), <italic>ε</italic>, <italic>ω<sub>1</sub></italic>, <italic>ω<sub>2</sub></italic></td></tr><tr><td rowspan="1" colspan="1">Ⅱ</td><td rowspan="1" colspan="1"><italic>v</italic>’</td><td rowspan="1" colspan="1"><italic>d</italic>, (<italic>l</italic>), <italic>bv</italic>”</td><td rowspan="1" colspan="1">(<italic>l</italic>), <italic>v</italic>’, <italic>σ</italic></td><td rowspan="1" colspan="1"><italic>l</italic>’, (<italic>v</italic>), <italic>φ</italic></td><td rowspan="1" colspan="1">(<italic>ft</italic>), (<italic>tc</italic>), (<italic>it</italic>), (<italic>p</italic>), (<italic>u</italic>), (<italic>a</italic>), <italic>s</italic>, (<italic>pv</italic>), <italic>ω<sub>1</sub></italic>, <italic>ω<sub>2</sub></italic></td></tr><tr><td rowspan="1" colspan="1">Ⅲ</td><td rowspan="1" colspan="1"><italic>l</italic>’, <italic>v</italic>’</td><td rowspan="1" colspan="1"><italic>d</italic>, <italic>l</italic>’, e<italic>v</italic>’</td><td rowspan="1" colspan="1"><italic>l</italic>’, <italic>σ</italic></td><td rowspan="1" colspan="1">(<italic>v</italic>), <italic>φ</italic></td><td rowspan="1" colspan="1">(<italic>ft</italic>), (<italic>tc</italic>), (<italic>it</italic>), (<italic>p</italic>), (<italic>u</italic>), (<italic>a</italic>), <italic>s</italic>, (<italic>pv</italic>)</td></tr><tr><td rowspan="1" colspan="1">Ⅳ</td><td rowspan="1" colspan="1"><italic>v</italic>’</td><td rowspan="1" colspan="1"><italic>d</italic>, e<italic>v</italic>’</td><td rowspan="1" colspan="1"><italic>d</italic>, <italic>l</italic>’</td><td rowspan="1" colspan="1">(<italic>v</italic>), <italic>φ</italic></td><td rowspan="1" colspan="1"><italic>ft</italic>”, (<italic>tc</italic>), (<italic>p</italic>), (<italic>u</italic>), (<italic>a</italic>), <italic>s</italic>, (<italic>pv</italic>)</td></tr></tbody></table></table-wrap></tp:treatment-sec><tp:treatment-sec sec-type="material" id="SECID0EBYAE"><title>Material examined.</title><p><bold><italic>Holotype</italic></bold>: male (in alcohol, ZLH-12-225): China, Yunnan Province, Ruili City, Nongdao Town, Nankaiba Village, <named-content xmlns:xlink="http://www.w3.org/1999/xlink" content-type="dwc:verbatimCoordinates" xlink:type="simple"><named-content content-type="geo-json" specific-use="{&#34;type&#34;:&#34;Point&#34;,&#34;coordinates&#34;:[97.566303,23.914219]}" id="NCID0EPYAE" xlink:type="simple">23°54'51.19"N, 97°33'58.69"E</named-content></named-content>, 835 m a. s. l., in soil and debris under bush, 23 October 2012. <bold><italic>Paratypes</italic></bold>: two females (in alcohol, ZLH-12-225): same data as holotype; one female (in alcohol, ZLH-12-259): China, Yunnan Province, Yingjiang County, Daonong Village, <named-content xmlns:xlink="http://www.w3.org/1999/xlink" content-type="dwc:verbatimCoordinates" xlink:type="simple"><named-content content-type="geo-json" specific-use="{&#34;type&#34;:&#34;Point&#34;,&#34;coordinates&#34;:[97.598400,24.667380]}" id="NCID0E1YAE" xlink:type="simple">24°40'2.568"N, 97°35'54.24"E</named-content></named-content>, 924 m a. s. l., in soil and debris under bush, 31 October 2012. All type specimens were collected by Lihao Zheng.</p></tp:treatment-sec><tp:treatment-sec sec-type="Type deposition" id="SECID0E6YAE"><title>Type deposition.</title><p>All type specimens are deposited in the collection of the <named-content xmlns:xlink="http://www.w3.org/1999/xlink" xlink:type="simple" content-type="institution" xlink:href="http://grbio.org/institution/institute-zoology-chinese-academy-sciences">Institute of Zoology, Chinese Academy of Sciences, Beijing</named-content> (<named-content xmlns:xlink="http://www.w3.org/1999/xlink" content-type="dwc:institutional_code" xlink:type="simple">IZAS</named-content>).</p></tp:treatment-sec><tp:treatment-sec sec-type="etymology" id="SECID0EKZAE"><title>Etymology.</title><p>The specific name “<italic><tp:taxon-name><tp:taxon-name-part taxon-name-part-type="genus" reg="Basiceramerus"/><tp:taxon-name-part taxon-name-part-type="species" reg="ovatus">ovatus</tp:taxon-name-part></tp:taxon-name></italic>” is from Latin for “egg” refers to the oval notogaster in dorsal view.</p></tp:treatment-sec><tp:treatment-sec sec-type="remarks" id="SECID0E1ZAE"><title>Remarks.</title><p>The new species is morphologically similar to <italic><tp:taxon-name><tp:taxon-name-part taxon-name-part-type="genus" reg="Basiceramerus">B.</tp:taxon-name-part><tp:taxon-name-part taxon-name-part-type="species" reg="bangladeshensis">bangladeshensis</tp:taxon-name-part></tp:taxon-name></italic> Corpuz-Raros &amp; Gruèzo, 2008 from Bangladesh and <italic><tp:taxon-name><tp:taxon-name-part taxon-name-part-type="genus" reg="Basiceramerus">B.</tp:taxon-name-part><tp:taxon-name-part taxon-name-part-type="species" reg="igorotus">igorotus</tp:taxon-name-part></tp:taxon-name></italic> Corpuz-Raros &amp; Gruèzo, 2011 from the Philippines and Vietnam (<xref ref-type="bibr" rid="B7">Ermilov and Anichkin 2013</xref>) in having two median prodorsal condyles. However, the new species differs from <italic><tp:taxon-name><tp:taxon-name-part taxon-name-part-type="genus" reg="Basiceramerus">B.</tp:taxon-name-part><tp:taxon-name-part taxon-name-part-type="species" reg="bangladeshensis">bangladeshensis</tp:taxon-name-part></tp:taxon-name></italic> by the wavy marginalis, like vitta marginalis, passing the base of adanal setae (vs. none), prodorsal condyles well separated from the median ones (vs. all prodorsal condyles touching at base), ventral ridge present (vs. none), anal plate foveolate (vs. granulate, without foveolae). The species <italic><tp:taxon-name><tp:taxon-name-part taxon-name-part-type="genus" reg="Basiceramerus">B.</tp:taxon-name-part><tp:taxon-name-part taxon-name-part-type="species" reg="igorotus">igorotus</tp:taxon-name-part></tp:taxon-name></italic> was reported from the Philippines and Vietnam by <xref ref-type="bibr" rid="B6">Corpuz-Raros and Gruèzo (2011)</xref> and <xref ref-type="bibr" rid="B7">Ermilov and Anichkin (2013)</xref> respectively. The latter recorded instances of intraspecific or geographical variability based on their specimens from Vietnam: body size larger and more elongate, interlamellar setae shorter, lamellar setae longer, lateral notogastral condyles narrower, medial notogastral condyles touching base of lateral notogastral condyles, genital plate smooth in the Vietnamese specimens. The new species differs from <italic><tp:taxon-name><tp:taxon-name-part taxon-name-part-type="genus" reg="Basiceramerus">B.</tp:taxon-name-part><tp:taxon-name-part taxon-name-part-type="species" reg="igorotus">igorotus</tp:taxon-name-part></tp:taxon-name></italic> from Vietnam by the wavy marginalis passing the base of adanal setae (vs. none), tutorium and lamelliform expansion nearly touching (vs. well separated), ventral ridge present (vs. none), genital plate smooth (vs. finely striate), seta <italic>an</italic><sub>1</sub> located close to the median margin of the anal opening (vs. <italic>an</italic><sub>1</sub> well removed from median margin of anal opening); it differs from <italic><tp:taxon-name><tp:taxon-name-part taxon-name-part-type="genus" reg="Basiceramerus">B.</tp:taxon-name-part><tp:taxon-name-part taxon-name-part-type="species" reg="igorotus">igorotus</tp:taxon-name-part></tp:taxon-name></italic> from the Philippines by the lamellar setae inserted behind the tip of the lamella (vs. lamellar setae arising outside the base of cuspis), separated prodorsal condyles (vs. prodorsal condyles all touching at base), <italic>im</italic> posterior to <italic>gla</italic> (vs. <italic>im</italic> anterior to <italic>gla</italic>), genital plate smooth (vs. finely striate), anal plate foveolate (vs. granulate), wavy marginalis, like vitta marginalis, passing the base of adanal setae (vs. none).</p></tp:treatment-sec><ref-list><ref id="B7"><mixed-citation xmlns:xlink="http://www.w3.org/1999/xlink" xlink:type="simple"><person-group><name name-style="western"><surname>Ermilov</surname><given-names>SG</given-names></name><name name-style="western"><surname>Anichkin</surname><given-names>AE</given-names></name></person-group> (<year>2013</year>) <article-title>Oribatid mites (<tp:taxon-name><tp:taxon-name-part taxon-name-part-type="subclass">Acari</tp:taxon-name-part></tp:taxon-name>: <tp:taxon-name><tp:taxon-name-part taxon-name-part-type="order">Oribatida</tp:taxon-name-part></tp:taxon-name>) of fungi from Dong Nai Biosphere Reserve, Southern Vietnam.</article-title><source>Persian Journal of Acarology</source><volume>2</volume>(<issue>2</issue>): <fpage>195</fpage>–<lpage>208</lpage>. <ext-link xlink:type="simple" ext-link-type="doi" xlink:href="10.3161/000345413X669513">https://doi.org/10.3161/000345413X669513</ext-link></mixed-citation></ref><ref id="B6"><mixed-citation xmlns:xlink="http://www.w3.org/1999/xlink" xlink:type="simple"><person-group><name name-style="western"><surname>Corpuz-Raros</surname><given-names>LA</given-names></name><name name-style="western"><surname>Gruèzo</surname><given-names>WS</given-names></name></person-group> (<year>2011</year>) <article-title>New species and records of <tp:taxon-name><tp:taxon-name-part taxon-name-part-type="order">Oribatida</tp:taxon-name-part></tp:taxon-name> and other soil-inhabiting mites (<tp:taxon-name><tp:taxon-name-part taxon-name-part-type="subclass">Acari</tp:taxon-name-part></tp:taxon-name>) mainly from Luzon and Mindanao Islands, Philippines.</article-title><source>Asia Life Sciences</source><volume>20</volume>(<issue>1</issue>): <fpage>31</fpage>–<lpage>67</lpage>.</mixed-citation></ref></ref-list></tp:taxon-treatment>
