# Supplementary material for: ﻿Two new species and new records of Otocepheidae (Acari, Oribatida) from Yunnan, Southwest China
Source: Zookeys. 2021 Nov 30;1073:177–99. doi: 10.3897/zookeys.1073.75583 (PMC8651624; doi:10.3897/zookeys.1073.75583)
Supplement: XML Treatment for Eurostocepheus (Eurostocepheus) sinutus [file zookeys.1073.75583-treatment2.xml]

<!DOCTYPE tp:taxon-treatment
  PUBLIC "-//TaxonX//DTD Taxonomic Treatment Publishing DTD v0 20100105//EN" "tax-treatment-NSO.dtd">
<tp:taxon-treatment xmlns:tp="http://www.plazi.org/taxpub"><tp:treatment-meta><kwd-group><label>Taxon classification</label><kwd>
              <named-content content-type="kingdom">Animalia</named-content>
            </kwd><kwd>
              <named-content content-type="order">Sarcoptiformes</named-content>
            </kwd><kwd>
              <named-content content-type="family">Otocepheidae</named-content>
            </kwd></kwd-group><mixed-citation publication-type="journal"><person-group><name><surname>Zheng</surname><given-names>Lihao</given-names></name><name><surname>Chen</surname><given-names>Jun</given-names></name></person-group><article-title>﻿Two new species and new records of <tp:taxon-name><tp:taxon-name-part taxon-name-part-type="family">Otocepheidae</tp:taxon-name-part></tp:taxon-name> (<tp:taxon-name><tp:taxon-name-part taxon-name-part-type="subclass">Acari</tp:taxon-name-part></tp:taxon-name>, <tp:taxon-name><tp:taxon-name-part taxon-name-part-type="order">Oribatida</tp:taxon-name-part></tp:taxon-name>) from Yunnan, Southwest China</article-title><source>Zookeys</source><day>30</day><month>11</month><year>2021</year><volume>1073</volume><fpage>177</fpage><lpage>199</lpage><pub-id pub-id-type="doi">10.3897/zookeys.1073.75583</pub-id></mixed-citation></tp:treatment-meta><tp:nomenclature><label>﻿</label><tp:taxon-name><object-id xmlns:xlink="http://www.w3.org/1999/xlink" content-type="arpha" xlink:type="simple">F75CCE25-AFB8-5658-893A-DEA5CBE9CBB2</object-id><tp:taxon-name-part taxon-name-part-type="genus" reg="Eurostocepheus">Eurostocepheus</tp:taxon-name-part> (<tp:taxon-name-part taxon-name-part-type="subgenus" reg="Eurostocepheus">Eurostocepheus</tp:taxon-name-part>) <tp:taxon-name-part taxon-name-part-type="species" reg="sinutus">sinutus</tp:taxon-name-part><object-id xmlns:xlink="http://www.w3.org/1999/xlink" content-type="zoobank" xlink:type="simple">http://zoobank.org/2500C6A8-CB6A-44BF-9C05-1B85F9F80471</object-id></tp:taxon-name><tp:taxon-status xmlns:xlink="http://www.w3.org/1999/xlink" xlink:type="simple">sp. nov.</tp:taxon-status><xref ref-type="fig" rid="F6">Figures 6</xref><xref ref-type="fig" rid="F7">, 7</xref><xref ref-type="fig" rid="F8">, 8</xref></tp:nomenclature><tp:treatment-sec sec-type="diagnosis" id="SECID0ET5AE"><title>Diagnosis.</title><p>Body size: 1500 × 850. Body ratio (length/width): 1.8. Body surface relatively smooth. Costula strong, a little “S” shaped curved, largest width of mutual distance anteriorly, curved inward around setae <italic>le.</italic> Pedotecta II disproportionately dilated, with smaller anterior parts and larger posterior parts projecting lateroposteriad. Eight pairs of notogastral setae, <italic>c</italic>, <italic>la</italic>, <italic>lm</italic>, <italic>lp</italic> setiform and slightly barbed distally, <italic>p</italic><sub>1</sub>, <italic>p</italic><sub>2</sub>, <italic>p</italic><sub>3</sub>, <italic>h</italic><sub>3</sub> short and ciliform. Epimeral setal formula 3-1-3-3. A pair of ventral grooves between genital aperture and ventral ridge present.</p><fig id="F6" position="float" orientation="portrait"><object-id xmlns:xlink="http://www.w3.org/1999/xlink" content-type="doi" xlink:type="simple">10.3897/zookeys.1073.75583.figure6</object-id><object-id xmlns:xlink="http://www.w3.org/1999/xlink" content-type="arpha" xlink:type="simple">F2EB4E77-CB3C-5039-8CC7-86396155D964</object-id><label>Figure 6.</label><caption><p><tp:taxon-name><tp:taxon-name-part taxon-name-part-type="genus" reg="Eurostocepheus">Eurostocepheus</tp:taxon-name-part> (<tp:taxon-name-part taxon-name-part-type="subgenus" reg="Eurostocepheus">Eurostocepheus</tp:taxon-name-part>) <tp:taxon-name-part taxon-name-part-type="species" reg="sinutus">sinutus</tp:taxon-name-part></tp:taxon-name> sp. nov., adult: <bold>a</bold> dorsal aspect (legs removed) <bold>b</bold> bothridial seta <bold>c</bold> epimeron IV (left, part), showing ventral groove (arrow) <bold>d</bold> ventral aspect (legs and mouthparts removed). Abbreviations and notations explained in text. Scale bars: 200 µm (<bold>a, d</bold>); 100 µm (<bold>b</bold>).</p></caption><graphic xmlns:xlink="http://www.w3.org/1999/xlink" xlink:href="zookeys-1073-177-g006.jpg" position="float" orientation="portrait" xlink:type="simple" id="oo_617015.jpg"><uri content-type="original_file" xlink:type="simple">https://binary.pensoft.net/fig/617015</uri></graphic></fig></tp:treatment-sec><tp:treatment-sec sec-type="description" id="SECID0EXAAG"><title>Description.</title><p><bold><italic>Measurements</italic></bold> (holotype, female). Body length: 1500, body width: 850. Setae length and mutual distance: <italic>ro</italic> 230, <italic>le</italic> 230, <italic>bs</italic> 150, <italic>ex</italic> 20; <italic>c</italic>, <italic>la</italic>, <italic>lm</italic>, <italic>lp</italic> range 210–250; <italic>p</italic><sub>1</sub>, <italic>p</italic><sub>2</sub>, <italic>p</italic><sub>3</sub>, <italic>h</italic><sub>3</sub> range 40–60; <italic>c</italic>–<italic>c</italic> 370, <italic>la</italic>–<italic>la</italic> 430, <italic>lm</italic>–<italic>lm</italic> 470, <italic>lp</italic>–<italic>lp</italic> 470.</p><fig id="F7" position="float" orientation="portrait"><object-id xmlns:xlink="http://www.w3.org/1999/xlink" content-type="doi" xlink:type="simple">10.3897/zookeys.1073.75583.figure7</object-id><object-id xmlns:xlink="http://www.w3.org/1999/xlink" content-type="arpha" xlink:type="simple">0D763E76-EB0F-5A7F-A918-571C2E699C9B</object-id><label>Figure 7.</label><caption><p><tp:taxon-name><tp:taxon-name-part taxon-name-part-type="genus" reg="Eurostocepheus">Eurostocepheus</tp:taxon-name-part> (<tp:taxon-name-part taxon-name-part-type="subgenus" reg="Eurostocepheus">Eurostocepheus</tp:taxon-name-part>) <tp:taxon-name-part taxon-name-part-type="species" reg="sinutus">sinutus</tp:taxon-name-part></tp:taxon-name> sp. nov., adult, microscope images: <bold>a</bold> dorsal view <bold>b</bold> ventral view <bold>c</bold> lateral view. Abbreviations and notations explained in text. Scale bars: 200µm.</p></caption><graphic xmlns:xlink="http://www.w3.org/1999/xlink" xlink:href="zookeys-1073-177-g007.jpg" position="float" orientation="portrait" xlink:type="simple" id="oo_617016.jpg"><uri content-type="original_file" xlink:type="simple">https://binary.pensoft.net/fig/617016</uri></graphic></fig><p><bold><italic>Integument</italic>.</bold> Body color dark brownish. Body surface relatively smooth.</p><p><bold><italic>Prodorsum</italic>.</bold> Rostrum broadly rounded. Rostral setae curved inward, densely barbed outside. Lamellar setae inserted behind tip of costula, curved inward, roughened externally. Interlamellar setae slightly barbed. Bothridial setae with a long fusiform head and a curved peduncle in dorsal view. Exobothridial setae short, hardly visible in dorsal view. Costula strong, weakly “S” shaped, largest width of mutual distance anteriorly, curved inward around setae <italic>le.</italic> Bothridium opening laterally, dorsal bothridial plate nearly straight, ventral bothridial plate invisible in dorsal view. Tutorium developed weakly. Lamelliform expansion curved and pointing to base of seta <italic>ro</italic> in lateral view. Two pairs of prodorsal condyles present, lateral prodorsal condyles broadly flattened and wide, median prodorsal condyles drop-shaped.</p><p><fig id="F8" position="float" orientation="portrait"><object-id xmlns:xlink="http://www.w3.org/1999/xlink" content-type="doi" xlink:type="simple">10.3897/zookeys.1073.75583.figure8</object-id><object-id xmlns:xlink="http://www.w3.org/1999/xlink" content-type="arpha" xlink:type="simple">F2A628F5-E209-5FBE-A46C-8FAF500569F4</object-id><label>Figure 8.</label><caption><p><tp:taxon-name><tp:taxon-name-part taxon-name-part-type="genus" reg="Eurostocepheus">Eurostocepheus</tp:taxon-name-part> (<tp:taxon-name-part taxon-name-part-type="subgenus" reg="Eurostocepheus">Eurostocepheus</tp:taxon-name-part>) <tp:taxon-name-part taxon-name-part-type="species" reg="sinutus">sinutus</tp:taxon-name-part></tp:taxon-name> sp. nov., adult: <bold>a</bold> subcapitulum, ventral view <bold>b</bold> right palp, abaxial view <bold>c</bold> left chelicera, adaxial view. Abbreviations and notations explained in text. Scale bars: 50 μm.</p></caption><graphic xmlns:xlink="http://www.w3.org/1999/xlink" xlink:href="zookeys-1073-177-g008.jpg" position="float" orientation="portrait" xlink:type="simple" id="oo_617017.jpg"><uri content-type="original_file" xlink:type="simple">https://binary.pensoft.net/fig/617017</uri></graphic></fig><bold><italic>Notogaster</italic>.</bold> L/W of notogaster about 1.1. Surface of notogaster relatively smooth in dorsal view, without visible foveola or granules. Anterior margin of notogaster distinctly moved forward. Lateral notogastral condyles trapezoid, with triangular tip outside, which markedly anterior to medial prodorsal condyles. Median notogastral condyles absent. Eight pairs of notogastral setae, <italic>c</italic>, <italic>la</italic>, <italic>lm</italic>, <italic>lp</italic> longer than others distinctly, setiform and slightly barbed distally, <italic>p</italic><sub>1</sub>, <italic>p</italic><sub>2</sub>, <italic>p</italic><sub>3</sub>, <italic>h</italic><sub>3</sub> short and ciliform. All lyrifissures well visible, <italic>ip</italic> located between <italic>p</italic><sub>1</sub> and <italic>p</italic><sub>2</sub> on left side while it between <italic>p</italic><sub>2</sub> and <italic>p</italic><sub>3</sub> on right side, <italic>ips</italic> between <italic>h</italic><sub>3</sub> and <italic>p</italic><sub>3</sub>. Opisthonotal gland openings located close to lyrifissure <italic>im.</italic> Vitta marginalis distinct. Lyrifissures <italic>im</italic> and setae <italic>lm</italic> almost located at same level.</p><p><bold><italic>Epimeral and lateral podosomal regions</italic>.</bold> Pedotecta II disproportionately dilated, with smaller anterior parts and larger posterior parts projecting lateroposteriad. Epimeral border I well visible. Apodemes I, II and sejugal apodeme well developed, epimeral foramen present. Sternal apodeme well developed. Epimeral setal formula 3-1-3-3. Epimeral setae slightly barbed, seta <italic>4a</italic> inserted between <italic>4b</italic> and <italic>4c</italic>, and closer to <italic>4c</italic>. Postpodosomal ornamentation present.</p><p><bold><italic>Anogenital region</italic>.</bold> Genital plates relatively smooth. Four pairs of genital setae (mutual distances <italic>g</italic><sub>1</sub>–<italic>g</italic><sub>1</sub>≈<italic>g</italic><sub>2</sub>–<italic>g</italic><sub>2</sub>≈<italic>g</italic><sub>4</sub>–<italic>g</italic><sub>4</sub>&lt;<italic>g</italic><sub>3</sub>–<italic>g</italic><sub>3</sub>, <italic>g</italic><sub>2</sub> longer than the rest). Aggenital lyrifissures located close and anterolateral to genital aperture. A pair of ventral groove present between genital aperture and ventral ridge. One pair of aggenital, two pairs of anal (mutual distances <italic>an</italic><sub>1</sub>–<italic>an</italic><sub>1</sub>&lt;<italic>an</italic><sub>2</sub>–<italic>an</italic><sub>2</sub>) and three pairs of adanal setae short, similar in length. Setae <italic>ad</italic><sub>3</sub>–<italic>ad</italic><sub>3</sub> below level of anterior margin of anal opening. Adanal lyrifissures located in diagonal position and close to anal aperture, below level of anterior margin of anal opening.</p><p><bold><italic>Gnathosoma</italic>.</bold> Subcapitular setae barbed. Rutellum pantelobasic, with typical dentation and rutellar brush. Chelicera chelate-dentate; with a minute denticle proximal to seta <italic>cha</italic>; <italic>cha</italic> longer than <italic>chb</italic>; Trägårdh’s organ narrowly triangular. Palp with usual setal formula: 0-2-1-3-8 (+<bold>ω</bold>); setae of trochanter to tibia barbed. Tarsus with four short, blunt distal eupathidia–<italic>acm</italic>, <italic>su</italic>, (<italic>ul</italic>); base of solenidion <bold>ω</bold> constrainted by surface of tarsus, and thus adjacent to setae <italic>ul</italic>’, <italic>ul</italic>” medioanteriorly. Postpalpal setae erect, smooth.</p><p><bold><italic>Legs</italic>.</bold> Monodactylous. Claw of each leg strong and smooth. Formulae of leg setation and solenidia (Table <xref ref-type="table" rid="T3">3</xref>): I (1-4-3-4-16) [1-2-2], II (1-4-3-3-15) [1-1-2], III (1-2-1-2-15) [1-1-0], IV (1-2-2-2-12) [0-1-0]. Leg setae <italic>u</italic> setiform (L-type) on tarsi I, thorn-like (S-type) on tarsi II–IV.</p></tp:treatment-sec><tp:treatment-sec sec-type="material" id="SECID0EFKAG"><title>Material examined.</title><p><bold><italic>Holotype</italic></bold>: female (in alcohol, ZLH-12-276): China, Yunnan Province, Yingjiang County, Taiping Town, Huilonghe Reservoir, <named-content xmlns:xlink="http://www.w3.org/1999/xlink" content-type="dwc:verbatimCoordinates" xlink:type="simple"><named-content content-type="geo-json" specific-use="{&#34;type&#34;:&#34;Point&#34;,&#34;coordinates&#34;:[97.757778,24.672222]}" id="NCID0ETKAG" xlink:type="simple">24°40'20"N, 97°45'28"E</named-content></named-content>, 1769 m a. s. l., litter and soil under moss, 24 October 2012, collected by Lihao Zheng.</p></tp:treatment-sec><tp:treatment-sec sec-type="Type deposition" id="SECID0EYKAG"><title>Type deposition.</title><p>Type specimen is deposited in the collection of the <named-content xmlns:xlink="http://www.w3.org/1999/xlink" content-type="dwc:institutional_code" xlink:type="simple">IZAS</named-content>.</p></tp:treatment-sec><tp:treatment-sec sec-type="etymology" id="SECID0EDLAG"><title>Etymology.</title><p>The specific name “<italic><tp:taxon-name><tp:taxon-name-part taxon-name-part-type="genus" reg="Eurostocepheus"/><tp:taxon-name-part taxon-name-part-type="species" reg="sinutus">sinutus</tp:taxon-name-part></tp:taxon-name></italic>” is from Latin for “sinus” refers to the ventral groove between genital aperture and ventral ridge.</p></tp:treatment-sec><tp:treatment-sec sec-type="remarks" id="SECID0ETLAG"><title>Remarks.</title><p>As possessing the conspicuously developed costula and the distinctly dilated posterior pedotecta II, which are diagnostic characters of the genus, this new species should be placed into the genus <italic><tp:taxon-name><tp:taxon-name-part taxon-name-part-type="genus" reg="Eurostocepheus">Eurostocepheus</tp:taxon-name-part></tp:taxon-name></italic>. The new species can be easily distinguished from other known species of this genus by its huge body size, eight pairs of notogastral setae and its ventral groove between the genital aperture and the ventral ridge.</p></tp:treatment-sec><tp:treatment-sec><!--Section generated to contain objects referenced in tp:taxon-treatment.--><table-wrap id="T3" position="float" orientation="portrait"><label>Table 3.</label><caption><p>Leg setation and solenidia of adult <tp:taxon-name><tp:taxon-name-part taxon-name-part-type="genus" reg="Eurostocepheus">Eurostocepheus</tp:taxon-name-part> (<tp:taxon-name-part taxon-name-part-type="subgenus" reg="Eurostocepheus">Eurostocepheus</tp:taxon-name-part>) <tp:taxon-name-part taxon-name-part-type="species" reg="sinutus">sinutus</tp:taxon-name-part></tp:taxon-name> sp. nov. and <tp:taxon-name><tp:taxon-name-part taxon-name-part-type="genus" reg="Eurostocepheus">Eurostocepheus</tp:taxon-name-part> (<tp:taxon-name-part taxon-name-part-type="subgenus" reg="Eurostocepheus">Eurostocepheus</tp:taxon-name-part>) <tp:taxon-name-part taxon-name-part-type="species" reg="mahunkai">mahunkai</tp:taxon-name-part></tp:taxon-name> Mondal &amp; Kundu, 1999.</p></caption><table id="TID0ERWBG" rules="all"><tbody><tr><th rowspan="1" colspan="1">Leg</th><th rowspan="1" colspan="1">
                    <abbrev xmlns:xlink="http://www.w3.org/1999/xlink" xlink:title="trochanter" id="ABBRID0EAPBG" xlink:type="simple">Tr</abbrev>
                  </th><th rowspan="1" colspan="1">
                    <abbrev xmlns:xlink="http://www.w3.org/1999/xlink" xlink:title="femur" id="ABBRID0EIPBG" xlink:type="simple">Fe</abbrev>
                  </th><th rowspan="1" colspan="1">
                    <abbrev xmlns:xlink="http://www.w3.org/1999/xlink" xlink:title="genu" id="ABBRID0EQPBG" xlink:type="simple">Ge</abbrev>
                  </th><th rowspan="1" colspan="1">
                    <abbrev xmlns:xlink="http://www.w3.org/1999/xlink" xlink:title="Tibia" id="ABBRID0EYPBG" xlink:type="simple">Ti</abbrev>
                  </th><th rowspan="1" colspan="1">
                    <abbrev xmlns:xlink="http://www.w3.org/1999/xlink" xlink:title="tarsus" id="ABBRID0EAQBG" xlink:type="simple">Ta</abbrev>
                  </th></tr><tr><td rowspan="1" colspan="1">I</td><td rowspan="1" colspan="1"><italic>v</italic>’</td><td rowspan="1" colspan="1"><italic>d</italic>, (<italic>l</italic>), <italic>bv</italic>”</td><td rowspan="1" colspan="1">(<italic>l</italic>), <italic>v</italic>’, <italic>σ</italic></td><td rowspan="1" colspan="1">(<italic>l</italic>), (<italic>v</italic>), <italic>φ<sub>1</sub></italic>, <italic>φ<sub>2</sub></italic></td><td rowspan="1" colspan="1">(<italic>ft</italic>), (<italic>tc</italic>), (<italic>it</italic>), (<italic>p</italic>), (<italic>u</italic>), (<italic>a</italic>), <italic>s</italic>, (<italic>pv</italic>), <italic>ε</italic>, <italic>ω<sub>1</sub></italic>, <italic>ω<sub>2</sub></italic></td></tr><tr><td rowspan="1" colspan="1">II</td><td rowspan="1" colspan="1"><italic>v</italic>’</td><td rowspan="1" colspan="1"><italic>d</italic>, (<italic>l</italic>), <italic>bv</italic>”</td><td rowspan="1" colspan="1">(<italic>l</italic>), <italic>v</italic>’, <italic>σ</italic></td><td rowspan="1" colspan="1"><italic>l</italic>’, (<italic>v</italic>), <italic>φ</italic></td><td rowspan="1" colspan="1">(<italic>ft</italic>), (<italic>tc</italic>), (<italic>it</italic>), (<italic>p</italic>), (<italic>u</italic>), (<italic>a</italic>), <italic>s</italic>, (<italic>pv</italic>), <italic>ω<sub>1</sub></italic>, <italic>ω<sub>2</sub></italic></td></tr><tr><td rowspan="1" colspan="1">III</td><td rowspan="1" colspan="1"><italic>v</italic>’</td><td rowspan="1" colspan="1"><italic>d</italic>, <italic>l</italic>’, e<italic>v</italic>’</td><td rowspan="1" colspan="1"><italic>l</italic>’, <italic>σ</italic></td><td rowspan="1" colspan="1">(<italic>v</italic>), <italic>φ</italic></td><td rowspan="1" colspan="1">(<italic>ft</italic>), (<italic>tc</italic>), (<italic>it</italic>), (<italic>p</italic>), (<italic>u</italic>), (<italic>a</italic>), <italic>s</italic>, (<italic>pv</italic>)</td></tr><tr><td rowspan="1" colspan="1">IV</td><td rowspan="1" colspan="1"><italic>v</italic>’</td><td rowspan="1" colspan="1"><italic>d</italic>, e<italic>v</italic>’</td><td rowspan="1" colspan="1"><italic>d</italic>, <italic>l</italic>’</td><td rowspan="1" colspan="1">(<italic>v</italic>), <italic>φ</italic></td><td rowspan="1" colspan="1"><italic>ft</italic>”, (<italic>tc</italic>), (<italic>p</italic>), (<italic>u</italic>), (<italic>a</italic>), <italic>s</italic>, (<italic>pv</italic>)</td></tr></tbody></table></table-wrap></tp:treatment-sec></tp:taxon-treatment>
