# Supplementary material for: ﻿Two new species and new records of Otocepheidae (Acari, Oribatida) from Yunnan, Southwest China
Source: Zookeys. 2021 Nov 30;1073:177–99. doi: 10.3897/zookeys.1073.75583 (PMC8651624; doi:10.3897/zookeys.1073.75583)
Supplement: XML Treatment for Eurostocepheus (Eurostocepheus) aquilinus [file zookeys.1073.75583-treatment3.xml]

<!DOCTYPE tp:taxon-treatment
  PUBLIC "-//TaxonX//DTD Taxonomic Treatment Publishing DTD v0 20100105//EN" "tax-treatment-NSO.dtd">
<tp:taxon-treatment xmlns:tp="http://www.plazi.org/taxpub"><tp:treatment-meta><kwd-group><label>Taxon classification</label><kwd>
              <named-content content-type="kingdom">Animalia</named-content>
            </kwd><kwd>
              <named-content content-type="order">Sarcoptiformes</named-content>
            </kwd><kwd>
              <named-content content-type="family">Otocepheidae</named-content>
            </kwd></kwd-group><mixed-citation publication-type="journal"><person-group><name><surname>Zheng</surname><given-names>Lihao</given-names></name><name><surname>Chen</surname><given-names>Jun</given-names></name></person-group><article-title>﻿Two new species and new records of <tp:taxon-name><tp:taxon-name-part taxon-name-part-type="family">Otocepheidae</tp:taxon-name-part></tp:taxon-name> (<tp:taxon-name><tp:taxon-name-part taxon-name-part-type="subclass">Acari</tp:taxon-name-part></tp:taxon-name>, <tp:taxon-name><tp:taxon-name-part taxon-name-part-type="order">Oribatida</tp:taxon-name-part></tp:taxon-name>) from Yunnan, Southwest China</article-title><source>Zookeys</source><day>30</day><month>11</month><year>2021</year><volume>1073</volume><fpage>177</fpage><lpage>199</lpage><pub-id pub-id-type="doi">10.3897/zookeys.1073.75583</pub-id></mixed-citation></tp:treatment-meta><tp:nomenclature><label>﻿</label><tp:taxon-name><object-id xmlns:xlink="http://www.w3.org/1999/xlink" content-type="arpha" xlink:type="simple">A31600F4-A5FB-5162-9233-6038C83FD42D</object-id><tp:taxon-name-part taxon-name-part-type="genus" reg="Eurostocepheus">Eurostocepheus</tp:taxon-name-part> (<tp:taxon-name-part taxon-name-part-type="subgenus" reg="Eurostocepheus">Eurostocepheus</tp:taxon-name-part>) <tp:taxon-name-part taxon-name-part-type="species" reg="aquilinus">aquilinus</tp:taxon-name-part></tp:taxon-name><tp:taxon-authority>Aoki, 1965</tp:taxon-authority><xref ref-type="fig" rid="F9">New record for China Figures 9</xref><xref ref-type="fig" rid="F10">, 10</xref><tp:nomenclature-citation-list><tp:nomenclature-citation><tp:taxon-name>
                <tp:taxon-name-part taxon-name-part-type="genus" reg="Eurostocepheus">Eurostocepheus</tp:taxon-name-part>
                <tp:taxon-name-part taxon-name-part-type="species" reg="aquilinus">aquilinus</tp:taxon-name-part>
              </tp:taxon-name><comment>Aoki, 1965: 334–339, figs 142–146; Ermilov, Niedbała and Anichkin 2012: 23.</comment></tp:nomenclature-citation></tp:nomenclature-citation-list></tp:nomenclature><tp:treatment-sec sec-type="diagnosis" id="SECID0E4NAG"><title>Diagnosis.</title><p>Body size: 1000 × 510. Body ratio (length/width): 2.0. Costula strong, thin anteriorly, and thick posteriorly. Lamelliform expansion sigmoid and passing between base of setae <italic>ro</italic> and <italic>le</italic> in lateral view. Ten pairs of notogastral setae nearly equal in length. Sternal apodeme short and rounded. Epimeral setal formula 3-1-3-2. Epimeral setae slightly barbed, seta <italic>1a</italic>, <italic>2a</italic>, <italic>3a</italic> short and thin, hardly visible.</p></tp:treatment-sec><tp:treatment-sec sec-type="description" id="SECID0ENOAG"><title>Description.</title><p><bold><italic>Measurements</italic></bold> (ZLH-20-029, male). Body length: 1000, body width: 510. Setae length and mutual distance: <italic>ro</italic> 130, <italic>le</italic> 140, <italic>bs</italic> 150, <italic>in</italic> 60, <italic>ex</italic> 20; notogastral setae range 70–110. Mutual distance: <italic>c</italic>–<italic>c</italic> 140, <italic>la</italic>–<italic>la</italic> 190, <italic>lm</italic>–<italic>lm</italic> 210, <italic>lp</italic>–<italic>lp</italic> 310, <italic>h</italic><sub>2</sub>–<italic>h</italic><sub>2</sub> 220, <italic>h</italic><sub>1</sub>–<italic>h</italic><sub>1</sub> 210.</p><p><bold><italic>Integument</italic>.</bold> Body color dark brownish. Body surface covered with foveola.</p><p><bold><italic>Prodorsum</italic>.</bold> Rostrum rounded. Both rostral setae and lamellar setae curved inward, slightly barbed outside. Lamellar setae inserted behind tip of costula. Interlamellar setae slightly barbed. Bothridial setae with a long fusiform head and a curved peduncle. Exobothridial setae short, hard to see in dorsal view. Costula strong, thin anteriorly, and thick posteriorly. Bothridium opening laterally, dorsal bothridial plate nearly straight, ventral bothridial plate invisible in dorsal view. Tutorium fainted. Lamelliform expansion sigmoid and passing between bases of setae <italic>ro</italic> and <italic>le</italic> in lateral view. Lateral prodorsal condyles broadly rounded, median prodorsal condyles absent. Mutual distance between ventral bothridial plate nearly equal with that between lateral prodorsal condyles.</p><fig id="F9" position="float" orientation="portrait"><object-id xmlns:xlink="http://www.w3.org/1999/xlink" content-type="doi" xlink:type="simple">10.3897/zookeys.1073.75583.figure9</object-id><object-id xmlns:xlink="http://www.w3.org/1999/xlink" content-type="arpha" xlink:type="simple">7AB306E8-7827-501A-95D8-C982A4EFB4F6</object-id><label>Figure 9.</label><caption><p><tp:taxon-name><tp:taxon-name-part taxon-name-part-type="genus" reg="Eurostocepheus">Eurostocepheus</tp:taxon-name-part> (<tp:taxon-name-part taxon-name-part-type="subgenus" reg="Eurostocepheus">Eurostocepheus</tp:taxon-name-part>) <tp:taxon-name-part taxon-name-part-type="species" reg="aquilinus">aquilinus</tp:taxon-name-part></tp:taxon-name> Aoki, 1965, adult: <bold>a</bold> dorsal aspect (legs removed) <bold>b</bold> ventral aspect (legs and mouthparts removed). Abbreviations and notations explained in text. Scale bars: 200 µm.</p></caption><graphic xmlns:xlink="http://www.w3.org/1999/xlink" xlink:href="zookeys-1073-177-g009.jpg" position="float" orientation="portrait" xlink:type="simple" id="oo_617018.jpg"><uri content-type="original_file" xlink:type="simple">https://binary.pensoft.net/fig/617018</uri></graphic></fig><p><bold><italic>Notogaster</italic>.</bold> L/W of notogaster about 1.3. Lateral notogastral condyles triangular. Median notogastral condyles absent. Ten pairs of notogastral setae nearly equal in length. All lyrifissures well visible, <italic>ip</italic> located between <italic>p</italic><sub>2</sub> and <italic>p</italic><sub>3</sub>, <italic>ips</italic> between <italic>h</italic><sub>3</sub> and <italic>p</italic><sub>3</sub>. Opisthonotal gland openings located close to lyrifissure <italic>im.</italic> Vitta marginalis distinct. Lyrifissures <italic>im</italic> and setae <italic>lm</italic> located nearly same level.</p><fig id="F10" position="float" orientation="portrait"><object-id xmlns:xlink="http://www.w3.org/1999/xlink" content-type="doi" xlink:type="simple">10.3897/zookeys.1073.75583.figure10</object-id><object-id xmlns:xlink="http://www.w3.org/1999/xlink" content-type="arpha" xlink:type="simple">A19B32CC-7D1B-5C00-9F3D-3358E71013F2</object-id><label>Figure 10.</label><caption><p><tp:taxon-name><tp:taxon-name-part taxon-name-part-type="genus" reg="Eurostocepheus">Eurostocepheus</tp:taxon-name-part> (<tp:taxon-name-part taxon-name-part-type="subgenus" reg="Eurostocepheus">Eurostocepheus</tp:taxon-name-part>) <tp:taxon-name-part taxon-name-part-type="species" reg="aquilinus">aquilinus</tp:taxon-name-part></tp:taxon-name> Aoki, 1965, adult, microscope images: <bold>a</bold> dorsal view <bold>b</bold> ventral view <bold>c</bold> lateral view. Abbreviations and notations explained in text. Scale bars: 200 µm.</p></caption><graphic xmlns:xlink="http://www.w3.org/1999/xlink" xlink:href="zookeys-1073-177-g010.jpg" position="float" orientation="portrait" xlink:type="simple" id="oo_617019.jpg"><uri content-type="original_file" xlink:type="simple">https://binary.pensoft.net/fig/617019</uri></graphic></fig><p><bold><italic>Epimeral and lateral podosomal regions</italic>.</bold> Epimere I with distinct, long ridge extend to pedotectum I. Apodemes I, II and sejugal apodeme well developed. Sternal apodeme short and rounded. Epimeral setal formula 3-1-3-2. Epimeral setae slightly barbed, seta <italic>1a</italic>, <italic>2a</italic>, <italic>3a</italic> short and thin, hardly visible.</p><p><bold><italic>Anogenital region</italic>.</bold> Genital plates sculptured irregularly with several strong furrows. Four pairs of genital setae (largest mutual distance is <italic>g</italic><sub>3</sub>–<italic>g</italic><sub>3</sub>). Aggenital lyrifissures located close and anterolateral to genital aperture. One pair of aggenital, two pairs of anal (mutual distances <italic>an</italic><sub>1</sub>–<italic>an</italic><sub>1</sub>&lt;<italic>an</italic><sub>2</sub>–<italic>an</italic><sub>2</sub>) and three pairs of adanal setae similar in length. Setae <italic>ad</italic><sub>3</sub>–<italic>ad</italic><sub>3</sub> below level of anterior margin of anal opening. Adanal lyrifissures located longitudinally and close to anal aperture, below level of anterior margin of anal opening.</p><p><bold><italic>Gnathosoma</italic>.</bold> Subcapitular setae barbed. Rutellum pantelobasic, with typical dentation and rutellar brush. Chelicera chelate-dentate; with a minute denticle proximal to seta <italic>cha</italic>; <italic>cha</italic> longer than <italic>chb</italic>; Trägårdh’s organ narrowly triangular. Palp with usual setal formula: 0-2-1-3-8 (+<bold>ω</bold>); setae of trochanter to tibia barbed. Tarsus with four short, blunt distal eupathidia–<italic>acm</italic>, <italic>su</italic>, (<italic>ul</italic>); base solenidion <bold>ω</bold> constrainted by surface of tarsus, and thus adjacent to setae <italic>ul</italic>’, <italic>ul</italic>” medioanteriorly. Postpalpal setae erect, smooth.</p><p><bold><italic>Legs</italic>.</bold> Monodactylous. Claw of each leg strong and smooth. Formulae of leg setation and solenidia (Table <xref ref-type="table" rid="T2">2</xref>): I (1-4-3-4-16) [1-2-2], II (1-4-3-3-15) [1-1-2], III (1-2-1-2-15) [1-1-0], IV (0-2-2-2-12) [0-1-0]. Leg setae <italic>u</italic> setiform (L-type) on tarsi I, thorn-like (S-type) on tarsi II–IV.</p><table-wrap id="T2" position="float" orientation="portrait"><label>Table 2.</label><caption><p>Leg setation and solenidia of adult <tp:taxon-name><tp:taxon-name-part taxon-name-part-type="genus" reg="Eurostocepheus">Eurostocepheus</tp:taxon-name-part> (<tp:taxon-name-part taxon-name-part-type="subgenus" reg="Eurostocepheus">Eurostocepheus</tp:taxon-name-part>) <tp:taxon-name-part taxon-name-part-type="species" reg="aquilinus">aquilinus</tp:taxon-name-part></tp:taxon-name> Aoki, 1965.</p></caption><table id="TID0EFIBG" rules="all"><tbody><tr><th rowspan="1" colspan="1">Leg</th><th rowspan="1" colspan="1">
                    <abbrev xmlns:xlink="http://www.w3.org/1999/xlink" xlink:title="trochanter" id="ABBRID0EEXAG" xlink:type="simple">Tr</abbrev>
                  </th><th rowspan="1" colspan="1">
                    <abbrev xmlns:xlink="http://www.w3.org/1999/xlink" xlink:title="femur" id="ABBRID0EMXAG" xlink:type="simple">Fe</abbrev>
                  </th><th rowspan="1" colspan="1">
                    <abbrev xmlns:xlink="http://www.w3.org/1999/xlink" xlink:title="genu" id="ABBRID0EUXAG" xlink:type="simple">Ge</abbrev>
                  </th><th rowspan="1" colspan="1">
                    <abbrev xmlns:xlink="http://www.w3.org/1999/xlink" xlink:title="Tibia" id="ABBRID0E3XAG" xlink:type="simple">Ti</abbrev>
                  </th><th rowspan="1" colspan="1">
                    <abbrev xmlns:xlink="http://www.w3.org/1999/xlink" xlink:title="tarsus" id="ABBRID0EEYAG" xlink:type="simple">Ta</abbrev>
                  </th></tr><tr><td rowspan="1" colspan="1">I</td><td rowspan="1" colspan="1"><italic>v</italic>’</td><td rowspan="1" colspan="1"><italic>d</italic>, (<italic>l</italic>), <italic>bv</italic>”</td><td rowspan="1" colspan="1">(<italic>l</italic>), <italic>v</italic>’, <italic>σ</italic></td><td rowspan="1" colspan="1">(<italic>l</italic>), (<italic>v</italic>), <italic>φ<sub>1</sub></italic>, <italic>φ<sub>2</sub></italic></td><td rowspan="1" colspan="1">(<italic>ft</italic>), (<italic>tc</italic>), (<italic>it</italic>), (<italic>p</italic>), (<italic>u</italic>), (<italic>a</italic>), <italic>s</italic>, (<italic>pv</italic>), <italic>ε</italic>, <italic>ω<sub>1</sub></italic>, <italic>ω<sub>2</sub></italic></td></tr><tr><td rowspan="1" colspan="1">II</td><td rowspan="1" colspan="1"><italic>v</italic>’</td><td rowspan="1" colspan="1"><italic>d</italic>, (<italic>l</italic>), <italic>bv</italic>”</td><td rowspan="1" colspan="1">(<italic>l</italic>), <italic>v</italic>’, <italic>σ</italic></td><td rowspan="1" colspan="1"><italic>l</italic>’, (<italic>v</italic>), <italic>φ</italic></td><td rowspan="1" colspan="1">(<italic>ft</italic>), (<italic>tc</italic>), (<italic>it</italic>), (<italic>p</italic>), (<italic>u</italic>), (<italic>a</italic>), <italic>s</italic>, (<italic>pv</italic>), <italic>ω<sub>1</sub></italic>, <italic>ω<sub>2</sub></italic></td></tr><tr><td rowspan="1" colspan="1">III</td><td rowspan="1" colspan="1"><italic>v</italic>’</td><td rowspan="1" colspan="1"><italic>d</italic>, <italic>l</italic>’, e<italic>v</italic>’</td><td rowspan="1" colspan="1"><italic>l</italic>’, <italic>σ</italic></td><td rowspan="1" colspan="1">(<italic>v</italic>), <italic>φ</italic></td><td rowspan="1" colspan="1">(<italic>ft</italic>), (<italic>tc</italic>), (<italic>it</italic>), (<italic>p</italic>), (<italic>u</italic>), (<italic>a</italic>), <italic>s</italic>, (<italic>pv</italic>)</td></tr><tr><td rowspan="1" colspan="1">IV</td><td rowspan="1" colspan="1">-</td><td rowspan="1" colspan="1"><italic>d</italic>, e<italic>v</italic>’</td><td rowspan="1" colspan="1"><italic>d</italic>, <italic>l</italic>’</td><td rowspan="1" colspan="1">(<italic>v</italic>), <italic>φ</italic></td><td rowspan="1" colspan="1"><italic>ft</italic>”, (<italic>tc</italic>), (<italic>p</italic>), (<italic>u</italic>), (<italic>a</italic>), <italic>s</italic>, (<italic>pv</italic>)</td></tr></tbody></table></table-wrap></tp:treatment-sec><tp:treatment-sec sec-type="material" id="SECID0EY6AG"><title>Material examined.</title><p>One male (in alcohol, ZLH-20-029): China, Yunnan Province, Ruili County, Nongdao Town, Nankaiba, <named-content xmlns:xlink="http://www.w3.org/1999/xlink" content-type="dwc:verbatimCoordinates" xlink:type="simple"><named-content content-type="geo-json" specific-use="{&#34;type&#34;:&#34;Point&#34;,&#34;coordinates&#34;:[97.535278,23.930278]}" id="NCID0EBABG" xlink:type="simple">23°55'49"N, 97°32'7"E</named-content></named-content>, 752 m a. s. l., litter and soil under fern, 25 May 2020, collected by Lihao Zheng.</p></tp:treatment-sec><tp:treatment-sec sec-type="Specimen deposition" id="SECID0EGABG"><title>Specimen deposition.</title><p>Specimen is deposited in the collection of the <named-content xmlns:xlink="http://www.w3.org/1999/xlink" content-type="dwc:institutional_code" xlink:type="simple">IZAS</named-content>.</p></tp:treatment-sec><tp:treatment-sec sec-type="remarks" id="SECID0ERABG"><title>Remarks.</title><p>The specimen checked in this study is almost coincident (shape of lamelliform expansion, different kind of epimeral setae in shape, etc.) with the original description given by Aoki. Here, we provide a supplementary description of this species with new figures and information about morphological characters of this species.</p></tp:treatment-sec></tp:taxon-treatment>
