# Supplementary material for: ﻿Two new species and new records of Otocepheidae (Acari, Oribatida) from Yunnan, Southwest China
Source: Zookeys. 2021 Nov 30;1073:177–99. doi: 10.3897/zookeys.1073.75583 (PMC8651624; doi:10.3897/zookeys.1073.75583)
Supplement: XML Treatment for Eurostocepheus (Eurostocepheus) mahunkai [file zookeys.1073.75583-treatment4.xml]

<!DOCTYPE tp:taxon-treatment
  PUBLIC "-//TaxonX//DTD Taxonomic Treatment Publishing DTD v0 20100105//EN" "tax-treatment-NSO.dtd">
<tp:taxon-treatment xmlns:tp="http://www.plazi.org/taxpub"><tp:treatment-meta><kwd-group><label>Taxon classification</label><kwd>
              <named-content content-type="kingdom">Animalia</named-content>
            </kwd><kwd>
              <named-content content-type="order">Sarcoptiformes</named-content>
            </kwd><kwd>
              <named-content content-type="family">Otocepheidae</named-content>
            </kwd></kwd-group><mixed-citation publication-type="journal"><person-group><name><surname>Zheng</surname><given-names>Lihao</given-names></name><name><surname>Chen</surname><given-names>Jun</given-names></name></person-group><article-title>﻿Two new species and new records of <tp:taxon-name><tp:taxon-name-part taxon-name-part-type="family">Otocepheidae</tp:taxon-name-part></tp:taxon-name> (<tp:taxon-name><tp:taxon-name-part taxon-name-part-type="subclass">Acari</tp:taxon-name-part></tp:taxon-name>, <tp:taxon-name><tp:taxon-name-part taxon-name-part-type="order">Oribatida</tp:taxon-name-part></tp:taxon-name>) from Yunnan, Southwest China</article-title><source>Zookeys</source><day>30</day><month>11</month><year>2021</year><volume>1073</volume><fpage>177</fpage><lpage>199</lpage><pub-id pub-id-type="doi">10.3897/zookeys.1073.75583</pub-id></mixed-citation></tp:treatment-meta><tp:nomenclature><label>﻿</label><tp:taxon-name><object-id xmlns:xlink="http://www.w3.org/1999/xlink" content-type="arpha" xlink:type="simple">9FD39D0E-6F66-5588-B433-87498A4F3051</object-id><tp:taxon-name-part taxon-name-part-type="genus" reg="Eurostocepheus">Eurostocepheus</tp:taxon-name-part> (<tp:taxon-name-part taxon-name-part-type="subgenus" reg="Eurostocepheus">Eurostocepheus</tp:taxon-name-part>) <tp:taxon-name-part taxon-name-part-type="species" reg="mahunkai">mahunkai</tp:taxon-name-part></tp:taxon-name><tp:taxon-authority>Mondal &amp; Kundu, 1999</tp:taxon-authority><xref ref-type="fig" rid="F11">New record for China Figures 11</xref><xref ref-type="fig" rid="F12">, 12</xref><xref ref-type="fig" rid="F13">, 13</xref><xref ref-type="fig" rid="F14">, 14</xref><tp:nomenclature-citation-list><tp:nomenclature-citation><tp:taxon-name><tp:taxon-name-part taxon-name-part-type="genus" reg="Eurostocepheus">Eurostocepheus</tp:taxon-name-part> (<tp:taxon-name-part taxon-name-part-type="subgenus" reg="Eurostocepheus">Eurostocepheus</tp:taxon-name-part>) <tp:taxon-name-part taxon-name-part-type="species" reg="mahunkai">mahunkai</tp:taxon-name-part></tp:taxon-name><comment>Mondal &amp; Kundu, 1999: 180–186, figs 1–16.</comment></tp:nomenclature-citation></tp:nomenclature-citation-list></tp:nomenclature><tp:treatment-sec sec-type="diagnosis" id="SECID0E6CBG"><title>Diagnosis.</title><p>Body size: 830 × 420. Body ratio (length/width): 2.0. Mutual distance of costula gradually narrow from base to tip. Two pairs of prodorsal condyles present, lateral prodorsal condyles broadly rounded, with bottom straight, median prodorsal condyles rounded, not conspicuous, well separated from each other. Lateral notogastral condyles trapezoid, with triangular tip outside. Epimeral setal formula 3-1-3-3. Genital plates with longitudinal furrows.</p><fig id="F11" position="float" orientation="portrait"><object-id xmlns:xlink="http://www.w3.org/1999/xlink" content-type="doi" xlink:type="simple">10.3897/zookeys.1073.75583.figure11</object-id><object-id xmlns:xlink="http://www.w3.org/1999/xlink" content-type="arpha" xlink:type="simple">D71FFF24-F973-5711-BE48-0FC0B7D7FA91</object-id><label>Figure 11.</label><caption><p><tp:taxon-name><tp:taxon-name-part taxon-name-part-type="genus" reg="Eurostocepheus">Eurostocepheus</tp:taxon-name-part> (<tp:taxon-name-part taxon-name-part-type="subgenus" reg="Eurostocepheus">Eurostocepheus</tp:taxon-name-part>) <tp:taxon-name-part taxon-name-part-type="species" reg="mahunkai">mahunkai</tp:taxon-name-part></tp:taxon-name> Mondal &amp; Kundu, 1999, adult: <bold>a</bold> bothridial seta <bold>b</bold> dorsal aspect (legs removed) <bold>c</bold> ventral aspect (legs and mouthparts removed) <bold>d</bold> lateral notogastral condyle (right). Abbreviations and notations explained in text. Scale bars: 200 µm.</p></caption><graphic xmlns:xlink="http://www.w3.org/1999/xlink" xlink:href="zookeys-1073-177-g011.jpg" position="float" orientation="portrait" xlink:type="simple" id="oo_617020.jpg"><uri content-type="original_file" xlink:type="simple">https://binary.pensoft.net/fig/617020</uri></graphic></fig></tp:treatment-sec><tp:treatment-sec sec-type="description" id="SECID0EHEBG"><title>Description.</title><p><bold><italic>Measurements</italic></bold> (holotype, male). Body length: 830, body width: 420. Setae length and mutual distance: <italic>ro</italic> 120, <italic>le</italic> 130, <italic>bs</italic> 100, <italic>in</italic> 160, <italic>ex</italic> 10; notogastral setae range 150–190; <italic>c</italic>–<italic>c</italic> 170, <italic>la</italic>–<italic>la</italic> 220, <italic>lm</italic>–<italic>lm</italic> 180, <italic>lp</italic>–<italic>lp</italic> 230, <italic>h</italic><sub>2</sub>–<italic>h</italic><sub>2</sub> 240, <italic>h</italic><sub>1</sub>–<italic>h</italic><sub>1</sub> 130.</p><fig id="F12" position="float" orientation="portrait"><object-id xmlns:xlink="http://www.w3.org/1999/xlink" content-type="doi" xlink:type="simple">10.3897/zookeys.1073.75583.figure12</object-id><object-id xmlns:xlink="http://www.w3.org/1999/xlink" content-type="arpha" xlink:type="simple">3DE9A578-BA5A-5A17-B1DB-1CD85699D36A</object-id><label>Figure 12.</label><caption><p><tp:taxon-name><tp:taxon-name-part taxon-name-part-type="genus" reg="Eurostocepheus">Eurostocepheus</tp:taxon-name-part> (<tp:taxon-name-part taxon-name-part-type="subgenus" reg="Eurostocepheus">Eurostocepheus</tp:taxon-name-part>) <tp:taxon-name-part taxon-name-part-type="species" reg="mahunkai">mahunkai</tp:taxon-name-part></tp:taxon-name> Mondal &amp; Kundu, 1999, adult, microscope images: <bold>a</bold> dorsal view, ventral view <bold>c</bold> lateral view. Abbreviations and notations explained in text. Scale bars: 100 µm.</p></caption><graphic xmlns:xlink="http://www.w3.org/1999/xlink" xlink:href="zookeys-1073-177-g012.jpg" position="float" orientation="portrait" xlink:type="simple" id="oo_617021.jpg"><uri content-type="original_file" xlink:type="simple">https://binary.pensoft.net/fig/617021</uri></graphic></fig><p><bold><italic>Integument</italic>.</bold> Body color light brownish. Body surface densely foveolate (not well visible on notogaster).</p><p><bold><italic>Prodorsum</italic>.</bold> Rostrum broadly rounded. Rostral setae moderately curved inward, densely barbed outside. Lamellar setae inserted behind tip of costula, curved inward, roughened externally. Interlamellar setae slightly barbed. Bothridial setae with a long fusiform head and a strongly curved peduncle. Exobothridial setae short. Mutual distance of costula gradually narrow from base to tip. Bothridium opening laterally, dorsal bothridial plate nearly straight, ventral bothridial plate triangular in dorsal view. Tutorium fainted. Two pairs of prodorsal condyles present, lateral prodorsal condyles broadly rounded, with bottom straight, median prodorsal condyles rounded, not conspicuous, well separated from each other. Mutual distance between ventral bothridial plate nearly equal with that between lateral prodorsal condyles. Subpedotectum well developed.</p><p><fig id="F13" position="float" orientation="portrait"><object-id xmlns:xlink="http://www.w3.org/1999/xlink" content-type="doi" xlink:type="simple">10.3897/zookeys.1073.75583.figure13</object-id><object-id xmlns:xlink="http://www.w3.org/1999/xlink" content-type="arpha" xlink:type="simple">440E6E2B-64DE-5F32-81A8-E4CA13B9AF0F</object-id><label>Figure 13.</label><caption><p><tp:taxon-name><tp:taxon-name-part taxon-name-part-type="genus" reg="Eurostocepheus">Eurostocepheus</tp:taxon-name-part> (<tp:taxon-name-part taxon-name-part-type="subgenus" reg="Eurostocepheus">Eurostocepheus</tp:taxon-name-part>) <tp:taxon-name-part taxon-name-part-type="species" reg="mahunkai">mahunkai</tp:taxon-name-part></tp:taxon-name> Mondal &amp; Kundu, 1999, adult: <bold>a</bold> subcapitulum, ventral view <bold>b</bold> left palp, abaxial view <bold>c</bold> left chelicera, adaxial view. Scale bars: 50 μm.</p></caption><graphic xmlns:xlink="http://www.w3.org/1999/xlink" xlink:href="zookeys-1073-177-g013.jpg" position="float" orientation="portrait" xlink:type="simple" id="oo_617022.jpg"><uri content-type="original_file" xlink:type="simple">https://binary.pensoft.net/fig/617022</uri></graphic></fig><bold><italic>Notogaster</italic>.</bold> L/W of notogaster about 1.2. Surface of notogaster relatively smooth in dorsal view. Anterior margin of notogaster slightly curved forward. Lateral notogastral condyles trapezoid, with triangular tip outside. Median notogastral condyles absent. Ten pairs of notogastral setae slightly barbed, setiform. A pair of notchs present in external margin of anterior notogaster, beside lyrifissure <italic>ia.</italic> All lyrifissures well visible, <italic>ip</italic> located between <italic>p</italic><sub>2</sub> and <italic>p</italic><sub>3</sub>, <italic>ips</italic> between <italic>h</italic><sub>3</sub> and <italic>p</italic><sub>3</sub>. Opisthonotal gland openings located posterior and close to lyrifissure <italic>im.</italic> Vitta marginalis distinct. Lyrifissures <italic>im</italic> and setae <italic>lm</italic> located nearly same line.</p><fig id="F14" position="float" orientation="portrait"><object-id xmlns:xlink="http://www.w3.org/1999/xlink" content-type="doi" xlink:type="simple">10.3897/zookeys.1073.75583.figure14</object-id><object-id xmlns:xlink="http://www.w3.org/1999/xlink" content-type="arpha" xlink:type="simple">2D2CF14B-DD0C-5A26-BA33-479B35BB9D7F</object-id><label>Figure 14.</label><caption><p><tp:taxon-name><tp:taxon-name-part taxon-name-part-type="genus" reg="Eurostocepheus">Eurostocepheus</tp:taxon-name-part> (<tp:taxon-name-part taxon-name-part-type="subgenus" reg="Eurostocepheus">Eurostocepheus</tp:taxon-name-part>) <tp:taxon-name-part taxon-name-part-type="species" reg="mahunkai">mahunkai</tp:taxon-name-part></tp:taxon-name> Mondal &amp; Kundu, 1999, adult: <bold>a</bold> subcapitulum, ventral view <bold>b</bold> left palp, abaxial view <bold>c</bold> left chelicera, adaxial view. Scale bars: 50 μm.</p></caption><graphic xmlns:xlink="http://www.w3.org/1999/xlink" xlink:href="zookeys-1073-177-g014.jpg" position="float" orientation="portrait" xlink:type="simple" id="oo_617023.jpg"><uri content-type="original_file" xlink:type="simple">https://binary.pensoft.net/fig/617023</uri></graphic></fig><p><bold><italic>Epimeral and lateral podosomal regions</italic>.</bold> Epimere I with distinct, long, transverse ridge. Apodemes I, II and sejugal apodeme well developed, apodeme III short. Sternal apodeme well developed. Epimeral setal formula 3-1-3-3. Seta <italic>4a</italic> inserted between <italic>4b</italic> and <italic>4c</italic>, and closer to <italic>4c</italic>. Postpodosomal ornamentation present.</p><p><bold><italic>Anogenital region</italic>.</bold> Genital plates covered with longitudinal furrows. Four pairs of genital setae (mutual distances <italic>g</italic><sub>1</sub>–<italic>g</italic><sub>1</sub>≈<italic>g</italic><sub>2</sub>–<italic>g</italic><sub>2</sub>≈<italic>g</italic><sub>4</sub>–<italic>g</italic><sub>4</sub>&lt;<italic>g</italic><sub>3</sub>–<italic>g</italic><sub>3</sub>). Aggenital lyrifissures located close and anterolateral to genital aperture. One pair of aggenital, two pairs of anal (mutual distances <italic>an</italic><sub>1</sub>–<italic>an</italic><sub>1</sub>≈<italic>an</italic><sub>2</sub>–<italic>an</italic><sub>2</sub>) and three pairs of adanal setae similar in length. Setae <italic>ad</italic><sub>3</sub>–<italic>ad</italic><sub>3</sub> below level of anterior margin of anal opening. Adanal lyrifissures located in diagonal position and close to anal aperture, below level of anterior margin of anal opening.</p><p><bold><italic>Gnathosoma</italic>.</bold> Subcapitular setae barbed, flagelliform at tips. Rutellum pantelobasic, with typical dentation and rutellar brush. Chelicera chelate-dentate; with a minute denticle proximal to seta <italic>cha</italic>; <italic>cha</italic> longer than <italic>chb</italic>, both of them barbed; Trägårdh’s organ narrowly triangular. Palp with usual setal formula: 0-2-1-3-8 (+<bold>ω</bold>); setae of trochanter to tibia barbed. Tarsus with four short, blunt distal eupathidia–<italic>acm</italic>, <italic>su</italic>, (<italic>ul</italic>); other tarsal setae smooth or with sparse, inconspicuous barbs; base of solenidion <bold>ω</bold> constrainted by surface of tarsus, and thus adjacent to setae <italic>ul</italic>’, <italic>ul</italic>” medioanteriorly. Postpalpal setae erect, smooth.</p><p><bold><italic>Legs</italic>.</bold> Monodactylous. Claw of each leg strong and smooth. Formulae of leg setation and solenidia (Table <xref ref-type="table" rid="T3">3</xref>): I (1-4-3-4-16) [1-2-2], II (1-4-3-3-15) [1-1-2], III (1-2-1-2-15) [1-1-0], IV (1-2-2-2-12) [0-1-0]. Leg setae <italic>u</italic> setiform (L-type) on tarsi I, thorn-like (S-type) on tarsi II–IV.</p><table-wrap id="T3" position="float" orientation="portrait"><label>Table 3.</label><caption><p>Leg setation and solenidia of adult <tp:taxon-name><tp:taxon-name-part taxon-name-part-type="genus" reg="Eurostocepheus">Eurostocepheus</tp:taxon-name-part> (<tp:taxon-name-part taxon-name-part-type="subgenus" reg="Eurostocepheus">Eurostocepheus</tp:taxon-name-part>) <tp:taxon-name-part taxon-name-part-type="species" reg="sinutus">sinutus</tp:taxon-name-part></tp:taxon-name> sp. nov. and <tp:taxon-name><tp:taxon-name-part taxon-name-part-type="genus" reg="Eurostocepheus">Eurostocepheus</tp:taxon-name-part> (<tp:taxon-name-part taxon-name-part-type="subgenus" reg="Eurostocepheus">Eurostocepheus</tp:taxon-name-part>) <tp:taxon-name-part taxon-name-part-type="species" reg="mahunkai">mahunkai</tp:taxon-name-part></tp:taxon-name> Mondal &amp; Kundu, 1999.</p></caption><table id="TID0ERWBG" rules="all"><tbody><tr><th rowspan="1" colspan="1">Leg</th><th rowspan="1" colspan="1">
                    <abbrev xmlns:xlink="http://www.w3.org/1999/xlink" xlink:title="trochanter" id="ABBRID0EAPBG" xlink:type="simple">Tr</abbrev>
                  </th><th rowspan="1" colspan="1">
                    <abbrev xmlns:xlink="http://www.w3.org/1999/xlink" xlink:title="femur" id="ABBRID0EIPBG" xlink:type="simple">Fe</abbrev>
                  </th><th rowspan="1" colspan="1">
                    <abbrev xmlns:xlink="http://www.w3.org/1999/xlink" xlink:title="genu" id="ABBRID0EQPBG" xlink:type="simple">Ge</abbrev>
                  </th><th rowspan="1" colspan="1">
                    <abbrev xmlns:xlink="http://www.w3.org/1999/xlink" xlink:title="Tibia" id="ABBRID0EYPBG" xlink:type="simple">Ti</abbrev>
                  </th><th rowspan="1" colspan="1">
                    <abbrev xmlns:xlink="http://www.w3.org/1999/xlink" xlink:title="tarsus" id="ABBRID0EAQBG" xlink:type="simple">Ta</abbrev>
                  </th></tr><tr><td rowspan="1" colspan="1">I</td><td rowspan="1" colspan="1"><italic>v</italic>’</td><td rowspan="1" colspan="1"><italic>d</italic>, (<italic>l</italic>), <italic>bv</italic>”</td><td rowspan="1" colspan="1">(<italic>l</italic>), <italic>v</italic>’, <italic>σ</italic></td><td rowspan="1" colspan="1">(<italic>l</italic>), (<italic>v</italic>), <italic>φ<sub>1</sub></italic>, <italic>φ<sub>2</sub></italic></td><td rowspan="1" colspan="1">(<italic>ft</italic>), (<italic>tc</italic>), (<italic>it</italic>), (<italic>p</italic>), (<italic>u</italic>), (<italic>a</italic>), <italic>s</italic>, (<italic>pv</italic>), <italic>ε</italic>, <italic>ω<sub>1</sub></italic>, <italic>ω<sub>2</sub></italic></td></tr><tr><td rowspan="1" colspan="1">II</td><td rowspan="1" colspan="1"><italic>v</italic>’</td><td rowspan="1" colspan="1"><italic>d</italic>, (<italic>l</italic>), <italic>bv</italic>”</td><td rowspan="1" colspan="1">(<italic>l</italic>), <italic>v</italic>’, <italic>σ</italic></td><td rowspan="1" colspan="1"><italic>l</italic>’, (<italic>v</italic>), <italic>φ</italic></td><td rowspan="1" colspan="1">(<italic>ft</italic>), (<italic>tc</italic>), (<italic>it</italic>), (<italic>p</italic>), (<italic>u</italic>), (<italic>a</italic>), <italic>s</italic>, (<italic>pv</italic>), <italic>ω<sub>1</sub></italic>, <italic>ω<sub>2</sub></italic></td></tr><tr><td rowspan="1" colspan="1">III</td><td rowspan="1" colspan="1"><italic>v</italic>’</td><td rowspan="1" colspan="1"><italic>d</italic>, <italic>l</italic>’, e<italic>v</italic>’</td><td rowspan="1" colspan="1"><italic>l</italic>’, <italic>σ</italic></td><td rowspan="1" colspan="1">(<italic>v</italic>), <italic>φ</italic></td><td rowspan="1" colspan="1">(<italic>ft</italic>), (<italic>tc</italic>), (<italic>it</italic>), (<italic>p</italic>), (<italic>u</italic>), (<italic>a</italic>), <italic>s</italic>, (<italic>pv</italic>)</td></tr><tr><td rowspan="1" colspan="1">IV</td><td rowspan="1" colspan="1"><italic>v</italic>’</td><td rowspan="1" colspan="1"><italic>d</italic>, e<italic>v</italic>’</td><td rowspan="1" colspan="1"><italic>d</italic>, <italic>l</italic>’</td><td rowspan="1" colspan="1">(<italic>v</italic>), <italic>φ</italic></td><td rowspan="1" colspan="1"><italic>ft</italic>”, (<italic>tc</italic>), (<italic>p</italic>), (<italic>u</italic>), (<italic>a</italic>), <italic>s</italic>, (<italic>pv</italic>)</td></tr></tbody></table></table-wrap></tp:treatment-sec><tp:treatment-sec sec-type="material" id="SECID0EXXBG"><title>Material examined.</title><p>One male (in alcohol, ZLH-12-229): China, Yunnan Province, Ruili City, Nongdao Town, <named-content xmlns:xlink="http://www.w3.org/1999/xlink" content-type="dwc:verbatimCoordinates" xlink:type="simple"><named-content content-type="geo-json" specific-use="{&#34;type&#34;:&#34;Point&#34;,&#34;coordinates&#34;:[97.652997,23.996972]}" id="NCID0EAYBG" xlink:type="simple">23°59'49.1"N, 97°39'10.79"E</named-content></named-content>, 1150 m a. s. l., primary forest, litter and soil under bamboo, 24 October 2012, collected by Lihao Zheng.</p></tp:treatment-sec><tp:treatment-sec sec-type="Specimen deposition" id="SECID0EFYBG"><title>Specimen deposition.</title><p>Specimen is deposited in the collection of the <named-content xmlns:xlink="http://www.w3.org/1999/xlink" content-type="dwc:institutional_code" xlink:type="simple">IZAS</named-content>.</p></tp:treatment-sec><tp:treatment-sec sec-type="remarks" id="SECID0EQYBG"><title>Remarks.</title><p>The specimen collected from Yunnan, Southwest China is morphologically coincident (shape of costula, unsmooth genital plates, epimeral setal formula, etc) with <tp:taxon-name><tp:taxon-name-part taxon-name-part-type="genus" reg="Eurostocepheus">E.</tp:taxon-name-part> (<tp:taxon-name-part taxon-name-part-type="subgenus" reg="Eurostocepheus">E.</tp:taxon-name-part>) <tp:taxon-name-part taxon-name-part-type="species" reg="mahunkai">mahunkai</tp:taxon-name-part></tp:taxon-name> described and illustrated by <xref ref-type="bibr" rid="B12">Mondal and Kundu (1999)</xref> from Darjeeling, Bengal, India, except for the shape of lateral notogastral condyles (trapezoid in our specimen vs. triangular in Mondal and Kundu’s description). Considering that there is intraspecific variation in the shape of notogastral or prodorsal condyles in <tp:taxon-name><tp:taxon-name-part taxon-name-part-type="family">Otocepheidae</tp:taxon-name-part></tp:taxon-name> (<xref ref-type="bibr" rid="B2">Aoki 1967</xref>; <xref ref-type="bibr" rid="B17">Zheng and Chen 2020</xref>), we identified this specimen as <tp:taxon-name><tp:taxon-name-part taxon-name-part-type="genus" reg="Eurostocepheus">E.</tp:taxon-name-part> (<tp:taxon-name-part taxon-name-part-type="subgenus" reg="Eurostocepheus">E.</tp:taxon-name-part>) <tp:taxon-name-part taxon-name-part-type="species" reg="mahunkai">mahunkai</tp:taxon-name-part></tp:taxon-name>, which has not been recorded in China before.</p></tp:treatment-sec><ref-list><ref id="B12"><mixed-citation xmlns:xlink="http://www.w3.org/1999/xlink" xlink:type="simple"><person-group><name name-style="western"><surname>Mondal</surname><given-names>BK</given-names></name><name name-style="western"><surname>Kundu</surname><given-names>BG</given-names></name></person-group> (<year>1999</year>) <article-title>A new species of the genus <italic><tp:taxon-name><tp:taxon-name-part taxon-name-part-type="genus">Eurostocepheus</tp:taxon-name-part></tp:taxon-name></italic> (<tp:taxon-name><tp:taxon-name-part taxon-name-part-type="subclass">Acari</tp:taxon-name-part></tp:taxon-name>: <tp:taxon-name><tp:taxon-name-part taxon-name-part-type="order">Oribatei</tp:taxon-name-part></tp:taxon-name>, <tp:taxon-name><tp:taxon-name-part taxon-name-part-type="family">Otocepheidae</tp:taxon-name-part></tp:taxon-name>) from Darjeeling, India.</article-title><source>Records of the Zoological Survey of India</source><volume>97</volume>(<issue>1</issue>): <fpage>179</fpage>–<lpage>186</lpage>.</mixed-citation></ref><ref id="B2"><mixed-citation xmlns:xlink="http://www.w3.org/1999/xlink" xlink:type="simple"><person-group><name name-style="western"><surname>Aoki</surname><given-names>J</given-names></name></person-group> (<year>1967</year>) <article-title>A preliminary revision of the family <tp:taxon-name><tp:taxon-name-part taxon-name-part-type="family">Otocepheidae</tp:taxon-name-part></tp:taxon-name> (<tp:taxon-name><tp:taxon-name-part taxon-name-part-type="subclass">Acari</tp:taxon-name-part></tp:taxon-name>, <tp:taxon-name><tp:taxon-name-part taxon-name-part-type="order">Cryptostigmata</tp:taxon-name-part></tp:taxon-name>). II. Subfamily <tp:taxon-name><tp:taxon-name-part taxon-name-part-type="subfamily">Tetracondylinae</tp:taxon-name-part></tp:taxon-name>.</article-title><source>Bulletin of the National Science Museum</source><volume>10</volume>(<issue>3</issue>): <fpage>297</fpage>–<lpage>359</lpage>.</mixed-citation></ref><ref id="B17"><mixed-citation xmlns:xlink="http://www.w3.org/1999/xlink" xlink:type="simple"><person-group><name name-style="western"><surname>Zheng</surname><given-names>LH</given-names></name><name name-style="western"><surname>Chen</surname><given-names>J</given-names></name></person-group> (<year>2020</year>) <article-title>Three new species of the subgenus <tp:taxon-name><tp:taxon-name-part taxon-name-part-type="genus">Otocepheus</tp:taxon-name-part> (<tp:taxon-name-part taxon-name-part-type="subgenus">Acrotocepheus</tp:taxon-name-part>)</tp:taxon-name> (<tp:taxon-name><tp:taxon-name-part taxon-name-part-type="subclass">Acari</tp:taxon-name-part></tp:taxon-name>, <tp:taxon-name><tp:taxon-name-part taxon-name-part-type="order">Oribatida</tp:taxon-name-part></tp:taxon-name>, <tp:taxon-name><tp:taxon-name-part taxon-name-part-type="family">Otocepheidae</tp:taxon-name-part></tp:taxon-name>) from China.</article-title><source>Zookeys</source><volume>934</volume>: <fpage>1</fpage>–<lpage>23</lpage>. <ext-link xlink:type="simple" ext-link-type="doi" xlink:href="10.3897/zookeys.934.49862">https://doi.org/10.3897/zookeys.934.49862</ext-link></mixed-citation></ref></ref-list></tp:taxon-treatment>
